# Supplementary material for: Diagnostic Accuracy of Various Radiological Measurements in the Evaluation and Differentiation of Flatfoot: A Cross-Sectional Study
Source: Diagnostics (Basel). 2022 Sep 22;12(10):2288. doi: 10.3390/diagnostics12102288 (PMC9600622; doi:10.3390/diagnostics12102288)
Supplement: Supplementary file 1 [file diagnostics-12-02288-s001.zip]

Archive with 1 entries (1 files):
- diagnostics-1922510-supplementary.pdf
